# Supplementary material for: Improving the Enzymatic Activity and Stability of a Lytic Polysaccharide Monooxygenase
Source: Int J Mol Sci. 2023 May 18;24(10):8963. doi: 10.3390/ijms24108963 (PMC10218905; doi:10.3390/ijms24108963)
Supplement: Supplementary file 1 [file ijms-24-08963-s001.zip]

Archive with 1 entries (1 files):
- ijms-2317245-supplementary.pdf
